# Supplementary material for: Better educational signage could reduce disturbance of resting dolphins
Source: PLoS One. 2021 Apr 2;16(4):e0248732. doi: 10.1371/journal.pone.0248732 (PMC8018672; doi:10.1371/journal.pone.0248732)
Supplement: S2 File — (XLSX) [file pone.0248732.s002.xlsx]

## Sheet: Sheet1
Bay	Guide	1ACamp	1BFish	1CGetTan	1DKayak	1ERest	1FSCUBA	1GSnork	1HSwim	1IViewScen	1JWatchAnim	2ABird (0= not interested, 1=interested, 2=very interested)	2BCoral	2CDolphin	2DFish	2ESeaTurt	2FSeals	2GTide	7 (1=SA, 2=A, 3=D, 4=SD, U=U)	10ACalm	10BFoodHuman	10CNaturalFood	10DSafety	10ESocialHuman	10FUnsure	11	13ACapture	13BDisrupt	13C50YardSwim	5D50YardMotor	13EUnsure	14AFriends	14BHotel	14CRecTour	14DSignOther	14DSignOther2	14ESignThis	14FSocial	14FSocial2	14GWeb	14GWeb2	15 (1-SA, 2=A, 3=D, 4=SD, U=U)	16 (1-SA, 2=A, 3=D, 4=SD, U=U)	18	20	21	22	23	24
HON								Y	Y		Y	1	1	2	1	1		1	1	Y		Y	Y			Y	Y	Y	Y	Y												2	U	1	Y			69	F
HON						Y		Y	Y		Y	0	2	2	2	2	2	1	2	Y						U																2	2	1	N		N	26	F
HON								Y			Y	2	2	2	2	2	2		1	Y						Y	Y			Y							Y					1	1	2	Y	N		37	F
HON								Y						2		2			1	Y			Y	Y		U																4	4	0	Y	N	N	74	F
HON								Y	Y	Y	Y	2	2	2	2	1	1	2	1						Y	Y					Y	Y										2	3	1	Y	N	N	63	M
HON								Y			Y	2	2	2	2	2	2	2	1			Y	Y			U					Y									Y		1	2	1	Y	N	N	59	F
HON								Y		Y	Y	2	2	2	2	2	2	2	1	Y			Y			Y	Y	Y	Y	Y					Y					Y		1	1	1	Y	N	N	61	F
HON								Y		Y	Y	2	2	2	2	2	2	2	1	Y		Y	Y			Y	Y	Y	Y	Y										Y		1	1	1	Y	N	N	50	F
HON								Y																	Y	U														Y
HON									Y			1	2	2	2	2	2	0	2			Y				U											Y					U	U	0	Y	N	N	58	F
HON								Y			Y	1	2	2	2	2	2	2	1						Y	U																U	3	1	Y
HON								Y				2	2	2	2	2			1						Y	Y	Y	Y	Y	Y				Y	Y							1	3	1	Y	N	N	67	F
HON								Y			Y	2	2	2	2	2	2	2	1	Y						U																1	3	6	Y		N	62	M
HON								Y	Y		Y		2	2	2	2			2	Y		Y	Y			U																2	3	2	Y		N	47	F
HON						Y		Y	Y		Y	2	2	2	2	2	2	2	1						Y	U					Y											U	U	1	Y	N	N	43	M
HON								Y	Y		Y	0	2	2	2	2	1	0	2	Y		Y		Y		Y	Y										Y					U	U	1	N	N	N	25	F
HON								Y			Y	0	1	2	2	2	1	1	3	Y		Y	Y			Y	Y	Y		Y		Y										2	2	1	N	N	N	24	F
HON								Y	Y	Y	Y	1	2	2	2	2	1	2	2	Y		Y	Y			Y	Y	Y		Y												U	U	0	N		N	31	F
HON								Y			Y	1	1	2	2	2	2	1	2	Y						U																1	2	1	N		N	27	F
HON						Y		Y		Y						1			1			Y				Y	Y	Y		Y		Y												3	Y	N	N	78	M
HON								Y			Y	1	1	2	1	2	1	1	2						Y	Y	Y	Y		Y								Y				3	4	2	Y	N	N	57	M
HON								Y			Y	0	1	2	2	2	1	0	2	Y		Y				U																2	2	2	Y	N	N	22	F
HON				Y						Y	Y	1	0	2	0	1	1	1	2						Y	U																U	U	2	Y	N	N	49	F
HON								Y			Y	2	2	2	2	2	2	2	2			Y	Y			U					Y											2	3	0	Y	Y	N	39	M
HON								Y			Y	0	1	2	2	2	1	1	2						Y	U																2	2	1	N	N	N	31	M
HON											Y	2	2	2	2	2	2	2	2						Y	Y	Y	Y		Y												U	3	2	Y	N		56	M
HON								Y			Y			1		1			1	Y						U	Y			Y				Y								2	3	0	Y	N	N	39	F
HON								Y	Y	Y	Y		2	2	2	2			2	Y		Y				Y	Y	Y	Y	Y					Y							U	U	1	Y	N	N	70	F
HON								Y			Y	1	1	2	2	2	0	2	2						Y	U																2	2	1	Y	N	N	39	F
HON								Y				1	1	1	1	1	1	1	2						Y	U																U	4	0	Y	N	N	38	F
HON						Y		Y	Y			2	2	2	2	2	2	2	2	Y		Y	Y			U	Y	Y	Y	Y												1	1	3	Y	N	N	60	F
HON				Y		Y		Y	Y	Y	Y	1	2	2	2	2	2	2	1						Y	Y	Y	Y		Y		Y			Y							1	1	0	Y	N	N	36	F
HON						Y		Y		Y	Y		2	2	2	2	2	2	1	Y						Y	Y	Y	Y	Y												3	4	5	Y	Y	U	65	F
HON								Y											2	Y		Y				U																2	2	1	N		N	33	M
HON								Y											2			Y				N	Y	Y				Y										2	2	1	N		N	33	F
HON								Y	Y			2	2	2	2	2	2	2	1	Y			Y	Y		U																4	4	20	Y	Y	N	70	M
HON								Y				2	2	2	2	2	2		1						Y	U					Y											1	U	2	Y	N	N	57	F
HON					Y	Y		Y	Y	Y	Y		1	2	2	2	2	2	1	Y		Y	Y			Y	Y	Y	Y	Y				Y						Y		1	U	2	Y	N	N	59	F
HON					Y	Y		Y	Y	Y	Y		1	1	1	1	1	1	1	Y		Y	Y			Y	Y	Y	Y	Y			Y	Y						Y		1	2	2	Y	N	N	64	M
HON					Y			Y											2	Y		Y	Y			U					Y			Y								1	U	2	Y	N	N	24	F
HON								Y			Y		1	2	2	2			2	Y			Y			U					Y											3	U	1	Y
HON								Y			Y	2	2	2	2				1	Y		Y				U																2	3	1	Y	N	N	40	M
HON								Y			Y	0	2	2	2	2	2	2	1						Y	U																2		1	Y	N	N	22	F
HON								Y			Y		2	2	2	2			2	Y		Y	Y	Y		U																3	3	1	Y	N	N	50	F
HON								Y			Y		2	1	2	2	0	0	1							U																U	3	2	Y	N	N	21	F
HON								Y	Y										1	Y		Y	Y			U																U	U	2	Y	N	N	32	M
HON								Y					2	2	2	2		2	1	Y			Y			Y	Y	Y	Y	Y					Y	Honolua, Ho okema	Y					1	4	2	Y	N	N	49	M
HON								Y			Y		2	2	2	2			2	Y		Y				U					Y											3	3	2	Y	N	N	23	M
HON								Y											2	Y		Y	Y			U																3	3	2	Y	N	N	25	F
HON								Y				1	2	2	2	2	0	1	2	Y						N																2	3	1	Y	N	N	45	F
HON					Y	Y		Y	Y		Y	2	2	2	2	2		2	1	Y		Y	Y			Y	Y	Y	Y	Y		Y		Y	Y					Y		3	3	1	Y	N	N	67	M
HON				Y		Y		Y	Y	Y	Y	1	2	2	1	2	2	1	1	Y			Y			Y	Y	Y		Y				Y	Y	Hookoonoa		Y	[Illegible] about divers. Do not remember			4	4	3	Y	N	N	30	M
HON								Y	Y	Y	Y	1	2	2	1	2	0	0	1	Y			Y			Y	Y	Y		Y					Y	Hookema Beach	Y					4	4	3	Y	N	N	30	F
HON								Y			Y	1	2	2	2	2	1	1	1	Y		Y	Y			U																4	4	8	Y		Y	64	F
HON						Y		Y	Y	Y	Y	1	1	2	2	2	1	2	2						Y	U																2	U	3	Y	Y	N	50	F
HON			Y					Y			Y	0	2	2	2	1	0	0	2						Y	Y	Y	Y	Y	Y										Y	lovebigisland.com	1	2	1	Y	N	N	32	F
HON				Y				Y		Y	Y	0	2	2	2	2		1	1	Y			Y			U																	2	1	Y	N	N	33	M
HON						Y			Y			1	1	1	1	1	1	1	1	Y				Y		Y	Y	Y		Y		Y										3	4	50	Y	Y	N	64	F
HON								Y	Y		Y	1	1	2	1	1			1	Y						Y	Y	Y	Y	Y		Y			Y	Kealakekua						3	4		N	N		50	F
HON								Y	Y				2	2	2				1	Y			Y			U																4	4	60	N			25	F
HON								Y			Y	1	2	2	2	2	2	1	1	Y						U																2	2	1	N		N	28	M
HON						Y		Y	Y	Y	Y	2	2	2	2	2	2	2	1						Y	Y					Y	Y										4	4	30	Y	Y	N	65	F
HON					Y	Y		Y	Y		Y	2	2	2	2	2	2	2	1	Y		Y	Y			U																1	1	1	Y	N	N	24	F
HON						Y		Y	Y	Y	Y	2	2	2	2	2	2	2	1	Y		Y				N					Y											3	U	2	Y	N			M
HON								Y	Y	Y	Y	1	1	1	1	1	1	1	1						Y	U																1	1	0	Y	N	N	59	F
HON							Y												1	Y						N																		0	Y	N	N	73	F
HON								Y	Y	Y	Y	1	2	2	2	2	1	1	2						Y	Y																3	4	1	N		N	24	M
HON								Y	Y	Y	Y	2	2	2	2	2	2	2	1	Y						Y	Y	Y	Y	Y												2	3		Y	Y	N	55	F
HON								Y	Y	Y	Y	1	1	1	1	1	1	1	1						Y	U																U	U	1	Y	N	N	38	M
HON								Y	Y	Y	Y	2	2	2	2	2		2	1	Y		Y	Y	Y		Y	Y	Y		Y					Y							3	3	300	Y	Y	N	58	F
HON						Y		Y		Y	Y	1	1	1	2	1	0	1	1	Y		Y	Y			Y	Y	Y	Y	Y												2	3	2	Y	N	N	42	F
HON								Y			Y		1	1	1	1			2	Y			Y			Y	Y	Y	Y	Y		Y			Y							2	U	20	Y	Y	N	35	M
HON				Y		Y				Y	Y	1	2	2	2	2	2	1	2			Y				U					Y											2	4	1	Y	N	N	60	F
HON									Y										2						Y	U					Y											2	U	0	Y	N	N	70	F
HON								Y	Y	Y	Y	1	1	2	2	2	0	1	2	Y		Y	Y			U																2	3	1	Y	N	Y	24	M
HON								Y	Y	Y	Y	0	2	2	1	2	1	2	2						Y	U																1	3	6	Y	Y	N	29	F
HON								Y		Y	Y		2	2	2	2	2	2	1	Y		Y	Y			Y	Y	Y	Y	Y		Y	Y					Y				1	U	1	Y	N	N	74	M
HON								Y											2						Y	Y	Y	Y	Y	Y		Y										1	2	1	Y	N	N	28	F
HON						Y		Y			Y	1	2	2	2	2	2	2	1						Y	U																1	2	1	Y		N	57	M
HON						Y				Y	Y	2	2	2	2	2	2	2	2							Y	Y	Y	Y	Y							Y
HON								Y					2		2				2			Y	Y			U					Y											1	2	1	Y		N	76	F
HON								Y		Y	Y	2	2	1	2	2	1	2	1	Y		Y				U																2	2	1	Y	N	N	54	F
HON								Y	Y	Y	Y	1	2	2	2	2	2	0	2	Y			Y			U																3	2	1	N		N	30	F
HON						Y					Y			2					2			Y				U																2	U	1	Y	N	N	65	M
HON			Y	Y		Y		Y	Y	Y	Y	2	2	2	2	2		2	1	Y		Y	Y			Y					Y											1	4	1	Y				F
HON								Y	Y		Y	2	2	2	1	2	2	1	1	Y	Y	Y	Y			U																2	2	1	Y	N	N	23	M
HON				Y		Y		Y	Y	Y		1	1	1	1	1	1	1	1						Y	U																U	U	19	Y	Y	N	60	F
HON								Y					2	2	2	2			2						Y	U																		1	Y	N	N	62	F
HON						Y		Y	Y		Y	1	1	2	2	1	1	1	2			Y				U																2	U	1	Y	N	N	34	F
HON								Y	Y	Y		2	2	2	2	2	2	1	1	Y		Y				U																1	3	1	Y	N	N	57	M
HON						Y		Y	Y	Y	Y	0	1	2	2	2	2	1	2	Y		Y	Y			U																1	1	1	N		N	23	M
HON								Y	Y	Y	Y	2	2	2	2	2	2	2	1	Y		Y				U																1	3	0	Y	N	N	29	F
HON								Y			Y	1	1	1	2	2	1	1	1	Y		Y	Y			U																2	U	1	Y	N	N	65	F
HON						Y		Y			Y	2	1	1	1	1		0	2	Y				Y		Y	Y			Y												4	4	50	Y	Y	N	79	M
HON		Y						Y	Y	Y	Y	0	1	1	1	1	0	1	2	Y		Y	Y			U																1	3	3	N		N	26	F
HON								Y			Y	1	1	1	1	1	1	1	1						Y	U																1	1	1	Y	N	N	24	M
HON								Y	Y	Y	Y	1	2	2	2	2	2	2	1	Y		Y	Y			Y	Y	Y		Y												2	U	1	N		N	49	F
HON						Y		Y			Y	1	2	2	2	2	2	1	1						Y	U																	2	1	N			38	F
HON								Y	Y		Y	2	2	2	2	2	2	2	2	Y		Y	Y			U																3	2	1	N		N	56	M
HON				Y						Y									1						Y	U																2	4	20	Y	N	N	72	F
HON								Y			Y	0	0	2	1	2	2	2	1							U																2	2	1	Y	Y	N		M
HON			Y					Y			Y		2	2	2	2	2		1	Y		Y				U																2	3	1	N		N	26	F
HON								Y	Y	Y	Y	0	1	2	1	2	1	0	1	Y		Y				Y	Y	Y														2	U	1	Y	N	N	24	F
HON								Y			Y	0	2	2	2	2	2	2	1						Y	Y	Y	Y		Y							Y					2	3	0	N		N	26	F
HON									Y	Y	Y	2	2	2	2	2	2	2	1	Y			Y			Y	Y	Y	Y	Y		Y						Y				3	4	30	N	Y	N	47	F
HON								Y	Y	Y	Y	1	1	0	1		0	1	2						Y	U																2	U	1	Y	N	N	55	M
HON							Y		Y		Y	1	1	2	2	1	1	1	2	Y			Y			Y	Y	Y	Y	Y		Y										4	4	30	Y	Y	N	54	M
HON								Y			Y	1	1	2	2	2	1	1	1						Y	Y					Y	Y										1	2	1	Y		N	23	F
HON								Y			Y	0	2	2	2	2		1	2	Y						N																3	1	8	Y	N	N	64	F
HON				Y				Y			Y	0	1	2	2	2	0	1	2	Y				Y		N																4	4	8	Y	N	N	69	M
HON									Y										1							Y	Y	Y	Y	Y												3	3	100	Y		N	49	M
HON								Y	Y	Y	Y	1	2	2	2	2	2	1	1	Y			Y			Y	Y	Y	Y	Y		Y			Y	HOOKENA	Y			Y	WEST HAWAII TODAY	1	4	50	Y	Y	N	61	F
HON						Y	Y	Y	Y		Y	1	1	2	2	2	0	1	2	Y		Y				U																2	1	1	Y	N	N	17	M
HON								Y			Y	1	2	2	2	2			1						Y	U																2	3	6	Y	Y	N	68	F
HON								Y	Y		Y	1	2	2	2	2	2		1	Y			Y	Y		Y	Y	Y	Y	Y		Y										4	4	100	Y	Y	N	72	F
HON								Y	Y		Y	2	2	2	2	2	2	2	1						Y	U																2	3	1	Y	N	N	28	F
HON								Y			Y	1	2	2	2	2	2	1	2						Y	U																1	1	1	Y	N	N	17	F
HON								Y		Y	Y	1	1	2	1	2	1	1	1	Y		Y	Y			U																2	U	2	Y	N	N	29	F
HON								Y			Y	1	2	2	2	2	2	2	2	Y			Y			U																2	3	1	Y	N	N	26	F
HON								Y			Y	0	1	2	1	2	0	1	1						Y	U																3	3	1	Y	N		57	F
HON								Y	Y	Y	Y								1	Y		Y				U																U	3	1	Y	Y	N	69	F
HON								Y											1						Y	U																	1	2	N		N	40	F
HON								Y		Y	Y	1	2	2	2	2	2	2	1	Y		Y	Y			Y	Y	Y		Y		Y		Y								2	2	1	Y	N	N	40	M
HON								Y	Y	Y	Y	1	1	2	2	2	2	1	1	Y		Y	Y			Y	Y	Y	Y	Y												2	U	2	Y	N	N	29	M
HON						Y		Y	Y	Y	Y	1	1	2	2	2	1	1	2						Y	U																2	4	2	Y	N	N	40	F
HON								Y	Y	Y	Y	1	2	1	2	1	1	2	2						Y	U																2	2	1	Y	N	N	66	F
HON								Y				1	2	1	2	2	1	2	1						Y	U																1	4	1	Y	N	N	66	F
HON									Y										U	Y						Y
HON								Y		Y	Y	1	2	2	2	1	1	0	2	Y		Y	Y			Y	Y			Y		Y			Y	KEALAKEKUA						U	U	50	Y	Y	N	61	M
KAU		Y	Y	Y		Y		Y	Y	Y	Y	2	2	2	2	2	2	2	2	Y		Y	Y	Y		Y	Y	Y	Y	Y		Y			Y		Y					2	2	6	Y	Y	N	60	F
KAU		Y	Y		Y	Y		Y	Y	Y	Y	1	1	1	1	1	1	1	U	Y		Y		Y		Y	Y	Y	Y	Y		Y			Y		Y					2	2	7	Y	Y	N	36	M
KAU								Y	Y	Y		1	2	2		1	1	0		Y		Y	Y			U					Y	Y		Y			Y					2	3	3	Y	N	N	55	M
KAU				Y		Y			Y	Y	Y	1	1	2	2	2	1	1	2	Y		Y	Y			Y	Y	Y	Y	Y		Y										2	U	15	Y	Y	N	49	F
KAU				Y		Y		Y	Y	Y	Y	1	1	2	1	1	2	1	1	Y			Y			Y	Y	Y	Y	Y		Y			Y		Y	Y				1	U	20	Y	Y	N	48	M
KAU		Y	Y	Y	Y	Y	Y	Y	Y	Y	Y	2	2	2	2	2	2	2	2					Y		U					Y						Y					4	4	60	Y	Y	N	57	F
KAU						Y			Y	Y	Y	1	1	1	1	1	1	1	1	Y		Y	Y			U																2	2	1	Y	N	N	65	M
KAU				Y					Y										2			Y	Y	Y		Y	Y	Y	Y	Y							Y					1	3	1	Y	N	N	22	F
KAU				Y					Y			0	2	2	2	2	1	2	2	Y						U																2	2	0	Y	N	N	22	F
KAU				Y		Y			Y	Y									2						Y	U																U	U	0	Y	N	N	22	F
KAU									Y	Y										Y				Y		N																	1		Y	Y	N	30	F
KAU						Y			Y	Y	Y	0	2	1	1	2	2	1	4	Y						Y	Y	Y	Y	Y												4	4	6	Y
KAU									Y	Y	Y	1	2	2	2	2	2	1	1	Y		Y	Y			U					Y											1	U	1	N		N	66	F
KAU								Y	Y	Y	Y	1	2	2	2	2	2		1	Y		Y				U					Y											1	U	1	N		N	67	M
KAU								Y	Y	Y									1	Y			Y			Y	Y	Y	Y	Y							Y					1	2	1	N		N	50	M
KAU				Y		Y		Y	Y	Y	Y	1	1	1	1	1	1	1	1	Y			Y			Y	Y	Y	Y	Y							Y					1	U	200	Y	Y	N	58	F
KAU								Y	Y	Y	Y	2	2	2	2	2			1	Y		Y	Y			Y	Y	Y		Y							Y					2	1	2	Y	Y	Y	60	M
KAU						Y		Y	Y	Y	Y	2	2	2	2	2	2	2	2						Y	U																U	4	1	Y	N	N	35	F
KAU				Y				Y	Y	Y	Y	1	1	2	1	1	1	0	1	Y			Y			Y																2	4	4	Y	N	N	50	F
KAU						Y				Y									3	Y			Y			Y				Y		Y										2	4		Y	Y	Y	38	M
KAU		Y						Y		Y	Y	2	2	2	1	2	1	1	1	Y						Y	Y	Y	Y	Y							Y					2	1	1	Y	N	N	34	M
KAU		Y				Y		Y	Y	Y	Y	2	2	2	2	2	2	1	1	Y						Y	Y	Y	Y	Y							Y					2	2	1	Y	N	N	35	F
KAU						Y													2						Y	U																3	2	1	Y	N	N	23	M
KAU								Y				1	1	1	1	1	1	1	2							U																	2	0	Y	N	N	35	M
KAU				Y		Y		Y	Y	Y	Y	1	2	2	2	2	2	1	1	Y		Y				Y	Y	Y		Y			Y		Y	Ho'akena						1	U	2	Y	N	N	61	M
KAU						Y				Y									1			Y				U					Y	Y										1	3	20	Y	Y	N	59	M
KAU						Y				Y	Y	2	2	2	2	2	2	2	1						Y	U					Y	Y										U	U	1	Y	N	N	78	F
KAU		Y				Y		Y		Y	Y	1	0	0	2	2	0	2	2	Y						N	Y	Y	Y	Y							Y			Y		1	3	5	Y	N	N	56	M
KAU		Y				Y		Y	Y	Y	Y	1	1	2	1	2	2	1	2	Y		Y	Y			Y	Y	Y		Y		Y										3	4	0	Y	Y	N	31	F
KAU		Y	Y	Y		Y		Y	Y		Y	2	2	2	2	2		2	1	Y		Y	Y			Y	Y	Y	Y	Y												2	3	0	Y	Y	N	31	M
KAU		Y		Y		Y		Y	Y		Y	1	1	2	1	1	1	1	2						Y	U																2	3	1	Y	Y	N	40	M
KAU		Y		Y					Y										1	Y		Y				Y	Y	Y	Y	Y		Y			Y		Y					1	4		Y	Y	N	23	F
KAU		Y																	1	Y		Y	Y			Y					Y	Y					Y					1	4	1	Y	Y	N	37	M
KAU				Y		Y					Y	1	0	1	1	1	1	1	1	Y		Y				U	Y										Y					2	3	2	Y	N	N	46	F
KAU						Y			Y	Y	Y	1		2	2	2	2	2	1						Y	U					Y											1	1	1	Y	N	N	57	M
KAU				Y				Y	Y	Y	Y	1	2	2	2	1	2	0	2	Y						Y	Y	Y		Y		Y		Y			Y					U	2	4	Y	N	N	49	M
KAU						Y			Y	Y		1	1	1	1	1			1							U																4	4	10	Y	Y	N	64	F
KAU								Y	Y		Y	2	2	2	2	2	2	2	2	Y			Y	Y		Y	Y	Y	Y	Y		Y					Y					4	4	300	Y	Y	N	71	F
KAU						Y			Y	Y									2	Y			Y			Y					Y						Y					2	3	1	Y	N	N	50	F
KAU		Y				Y		Y	Y	Y	Y	2	2	2	2	2	2	2	2						Y	Y	Y	Y	Y	Y				Y								4	4	1	Y	Y	N	48	F
KAU		Y						Y	Y		Y	1	2	2	2	2	2	2	1	Y			Y			Y	Y	Y	Y	Y		Y		Y			Y					2	2	1	Y	Y	N	37	F
KAU		Y		Y		Y		Y	Y	Y	Y	1	2	2	2	2	2	1	1	Y		Y				Y	Y	Y	Y								Y					1	4	3	Y	Y	N	57	M
KAU																			1	Y						Y	Y	Y	Y	Y		Y					Y					1	1	20	Y	Y	N	65	M
KAU		Y				Y		Y	Y	Y	Y	2	2	2	2	2	2	2	1	Y			Y			Y	Y	Y	Y	Y		Y					Y					1	3	4	Y	Y	N	40	M
KAU						Y				Y									1			Y				N																1	U	3	Y	Y	N	63	F
KAU									Y			2	2	2	2	2	2	2	1	Y						U					Y						Y					1	1		Y	N	N	69	M
KAU						Y			Y	Y									1	Y		Y	Y			U	Y	Y	Y	Y							Y					1	2	1	Y	N	N	61	F
KAU								Y	Y										2
KAU						Y		Y	Y	Y	Y	2	2	2	2	2	2	1	2						Y	U																2	3	4	Y	Y	N	46	M
KAU						Y			Y	Y									1	Y		Y	Y			Y	Y	Y	Y	Y					Y	Kealakekua	Y	Y				1	U	3	Y	Y	N	68	F
KAU								Y	Y		Y	1	2	2	2	2	1	1	2	Y			Y			Y	Y	Y	Y	Y					Y		Y					1	3	1	Y	N	N	58	M
KAU				Y		Y		Y	Y			2	2	2	2	2	2		1	Y		Y	Y	Y		Y	Y	Y		Y							Y					4	4	3	Y	N	N	67	M
KAU		Y				Y		Y	Y	Y	Y	2	2	2	2	2	2	2	2	Y			Y			Y					Y	Y			Y		Y					3	4	2	Y	Y	N
KAU		Y		Y		Y			Y	Y									2	Y				Y		Y	Y	Y	Y	Y		Y					Y					1	4	3	Y	Y	N	16	F
KAU				Y					Y		Y	1	1	1	1	1	1	0	1	Y		Y	Y	Y		Y	Y		Y								Y					1	3	20	Y	Y	N	57	M
KAU									Y			2	1	2	1	2	1	1	2	Y			Y	Y		N					Y				Y	Kealakekua Bay						4	4	24	Y	Y	N	41	F
KAU								Y	Y	Y	Y	2	2	2	2	2	2	2	1	Y			Y			Y	Y	Y		Y					Y	2 step(Honaunau)	Y					2	3	10	Y	N	N	61	F
KAU						Y		Y	Y	Y	Y	1	1	1	2	2	1	1	2	Y			Y			Y	Y	Y	Y	Y					Y	NA	Y					2	4	6	Y	N	N	58	F
KAU								Y		Y	Y	1	1	1	2	1			2	Y			Y			Y	Y	Y	Y	Y					Y	NA	Y					2	4	6	Y	N	N	63	M
KAU						Y			Y		Y								2	Y		Y				N																1	2	52	Y	Y	N	73	F
KAU						Y		Y	Y	Y	Y	0	2	2	2	2	1	1	2	Y		Y	Y	Y		U																U	4	15	Y		N	62	F
KAU		Y		Y		Y		Y	Y	Y	Y	2	2	2	2	2	2	2	1	Y						Y	Y	Y	Y	Y							Y					1	2	1	Y	Y	N	64	M
KAU		Y																	1						Y	U																U		10	Y	N	N	39	F
KAU		Y																	1						Y	Y					Y						Y					3	4	1	Y	N	N	45	M
KAU		Y	Y			Y		Y	Y	Y	Y	2	1	2	2	2	2	1	1	Y		Y	Y			Y	Y	Y		Y												1	2	1	N		N	33	F
KAU		Y				Y		Y	Y	Y	Y	2	2	2	2	2	2	2	1	Y						U																1	1	1	N		N	38	F
KAU		Y	Y			Y		Y	Y										1	Y		Y	Y			Y	Y	Y	Y								Y					2	3	5	Y	Y	U	38	F
KAU								Y			Y	0	1	2	2	2	0	0	1	Y						U																U	U	30	N		N	46	M
KAU				Y		Y			Y	Y	Y	0	0	1	1	2	2	0	1						Y	Y	Y	Y	Y	Y					Y	NA	Y					1	2	1	Y	N	N	31	F
KAU									Y	Y	Y	1			1	1			1	Y						U																1	U	1	Y	N	N	46	M
KAU									Y	Y									2			Y				U																2		1	Y	N	N	39	F
KAU		Y																	1	Y						Y	Y	Y	Y	Y		Y										1	4	2	Y	Y	N	56	M
KAU		Y				Y				Y									1	Y		Y				Y	Y	Y	Y	Y							Y					1	4	2	Y	Y	U		F
KAU								Y		Y									1	Y			Y			Y	Y	Y		Y												3	3	1	Y	N	N	59	M
KAU				Y		Y		Y	Y	Y	Y	1	2	2	2	2		2	2							Y					Y						Y									Y	Y	55	M
KAU								Y			Y	0	2	2	2	2	1	0	2	Y			Y			Y	Y	Y	Y	Y							Y					1	4	1	Y	N	N	62	M
KAU						Y		Y	Y	Y	Y	1	1	2	2	2	2	1	1	Y			Y			Y	Y	Y	Y	Y		Y					Y					1	2	1	N	N	N	44	F
KAU			Y						Y										1	Y			Y			N																1	1	365	Y	Y	Y	54	F
KAU		Y	Y			Y			Y										1	Y			Y			N																1	1	365	Y	Y	Y	57	M
KAU			Y					Y			Y	1	1	1	2	2	2	2	1	Y		Y				Y	Y	Y				Y						Y	research organization Instagram	Y	NOAA homepage	1	1	60	Y	Y	N	46	M
KAU				Y				Y		Y	Y	1	1	2	2	2	2	0	2	Y						U																2	3	1	Y	N	N	62	F
KAU						Y			Y	Y	Y			2		2			1	Y						Y	Y	Y	Y	Y		Y			Y	NA	Y					1	U	2	Y	N	N	62	F
KAU						Y			Y	Y	Y			2		2			1	Y			Y			U																1	2	1	Y	N	N	61	M
KAU				Y		Y			Y	Y	Y	1	1	2	2	2	1	2	1	Y		Y	Y	Y		U																1	2	1	Y	N	N	54	F
KAU				Y		Y		Y	Y	Y	Y	2	2	2	2	2		2	1	Y			Y			Y	Y	Y	Y	Y					Y	several other beaches	Y					2	3	4	Y		N	55	F
KAU				Y		Y		Y	Y	Y	Y	1	1	1	1				2	Y		Y		Y		N																3	3	52	Y	Y	N	63	F
KAU				Y	Y	Y		Y	Y	Y	Y	1	2	2	2	2	2	1	2						Y	Y	Y					Y					Y					1	3	1	Y	Y	N	34	F
KAU																			1	Y			Y			Y	Y	Y	Y	Y												1	1	100	Y	Y	Y	63	M
KAU				Y		Y		Y	Y	Y									1	Y			Y			Y	Y	Y	Y	Y							Y					1	3	1	Y	N	N	29	F
KAU										Y									1						Y	Y					Y						Y					1	U	2	Y	N	N	37	F
KAU										Y									2						Y	U																2	2	1	Y	N	N	29	F
KAU										Y									2	Y		Y	Y			U																1	1	1	Y	N	N	28	M
KAU						Y		Y	Y	Y			2	2	2	2		2	1	Y			Y	Y		N																4	4	5	Y	Y	N	65	M
KAU						Y		Y	Y	Y	Y	1	1	1	1	1			2	Y		Y	Y	Y		Y					Y				Y	NA	Y					4	4	60	Y	Y	N	62	F
KAU				Y		Y		Y	Y		Y	2	2	2	2	2	2	2	1	Y		Y	Y			U																2	3	3	Y	N	N	20	F
KAU		Y		Y	Y			Y	Y		Y	1	2	2	2	2	2	2	1	Y		Y		Y		U																4	4		N		N	59	F
KAU						Y		Y			Y	2	2	2	2	2	2	2	2	Y		Y	Y			Y					Y	Y			Y	NA	Y					2	3	6	Y	N	N	60	M
KAU						Y			Y										1	Y			Y			Y	Y	Y	Y	Y		Y			Y	NA						3	1	6	Y	Y	N	36	F
KAU									Y										1	Y						Y	Y	Y	Y	Y		Y										1		1	Y	Y	N	24	M
KAU				Y		Y			Y	Y	Y	1	2	2	2	2	2	2	2		Y	Y				U																1	2	1	Y	N	N	22	F
KAU				Y					Y	Y	Y	0	1	2	1	2	1	1	2	Y		Y	Y			U																1	2	1	Y	Y	N	24	F
KAU
KAU				Y					Y	Y									2	Y		Y	Y			U																1	U	1	Y	N	N	55	M
KAU				Y		Y			Y	Y	Y	1		1		1	1	1	1	Y		Y	Y			Y	Y	Y	Y	Y												1	3	1	Y	N	N	57	F
KAU										Y									2	Y		Y		Y																		1		10
KEA					Y			Y	Y		Y	2	2	2	2	2	2		1	Y		Y	Y			U	Y	Y														1	1	0			N		F
KEA					Y	Y					Y	2	2	2	2	2	2		1						Y	U	Y	Y	Y	Y												1	1	0	Y
KEA								Y			Y	2	2	2	2	2	2	2	1						Y	Y	Y	Y		Y												2	2	1	Y	N	N	32	M
KEA						Y		Y		Y	Y	1	1	1	2	2	1	1	1						Y	Y	Y	Y	Y	Y				Y								1	U	1	Y	N	N	58	F
KEA								Y			Y	0	2	2	2	2	2	0	1	Y						N																1	1	1	N			28	F
KEA								Y		Y	Y	1	2	2	2	2	2	1	1	Y			Y			Y	Y			Y					Y							U	2	1	N	N	N	30	M
KEA								Y	Y		Y	0	1	2	2	2	2	1	1							N																1	1	1	Y	N	N	45	F
KEA			Y		Y			Y		Y									1		Y			Y		N																2	2	1	N	N	N	29	M
KEA						Y		Y	Y	Y		0	2	2	2	2	2	0	1						Y	Y																1	2	1	N		N	18	F
KEA						Y		Y	Y	Y		1	2	1	2	2	2	1	1			Y		Y		U																	3	1	N		N	19	F
KEA					Y			Y	Y		Y	0	2	2	2	2	1	2	2						Y	Y	Y	Y	Y	Y								Y	Reddit	Y		2	3	0	Y	N	N	33	F
KEA					Y			Y	Y	Y	Y	1	1	2	2	2	2	2	2	Y			Y			Y	Y	Y	Y	Y				Y								1	2	1	N	N	N	34	M
KEA									Y	Y									1	Y		Y				Y	Y	Y	Y	Y							Y	Y	Common thread on Facebook			3	4	100	N		N	44	M
KEA			Y					Y	Y		Y	2	2	2	2	2	2	2	1						Y	U																2	2	1	Y	N	N	34	F
KEA								Y			Y		1	1	1	1	1		1						Y	U																2	3	1	Y	N	N	31	M
KEA								Y			Y		1	2	2	2	2	1	2	Y		Y				U	Y	Y		Y												U	U	1	Y	N	N	27	F
KEA								Y			Y	0	1	1	1	2	2	1	2						Y	U																2	2	1	Y	N	N	30	M
KEA					Y			Y		Y	Y	1	2	1	2	2	1	1	1						Y	U	Y	Y	Y	Y				Y								1	1	1	Y	N	N	39	F
KEA				Y	Y		Y	Y	Y		Y	1	1	1	1	1	1	1	1							Y	Y	Y	Y	Y		Y														Y	N	26	M
KEA	Y																		1	Y			Y			Y	Y	Y	Y	Y										Y		1	U		Y	Y	N	28	M
KEA								Y	Y										1						Y	U																1	2	1	Y	N	N	63	F
KEA	Y				Y						Y	2	2	2	2			2	1							Y	Y	Y	Y	Y		Y	Y	Y	Y			Y		Y		1	1	365	Y	Y	N	31	M
KEA								Y	Y										1						Y	U																2	2	1	Y	N	N	64	M
KEA						Y		Y	Y	Y	Y		2	2	2	2	2		2						Y	U																1	2	1	N		N	27	M
KEA								Y			Y	0	1	1	1	2	1	0	2						Y	U																1	2	1	N		N	30	F
KEA	Y			Y	Y			Y	Y	Y	Y	1	2	2	2	1	0	1	2						Y	Y	Y	Y	Y	Y		Y		Y								1	2	50	Y	Y	N	32	M
KEA								Y				1	2	2	2	2	2	1	1						Y	U																1	U	1	Y	N	N	28	F
KEA								Y						1	2				1			Y		Y		Y					Y			Y								2	3	1	Y
KEA			Y		Y			Y				1	2	2	1	2	1	1	2	Y		Y				U					Y			Y			Y					1	4	1	Y	N	N	59	F
KEA					Y			Y			Y	1	1	2	1	2	1	1	1			Y				U																1	4	1	Y	N	N	67	M
KEA					Y			Y		Y	Y	1	1	1	1	1	1	1	1	Y		Y	Y			Y	Y	Y	Y	Y			Y	Y	Y		Y	Y		Y		1	2	1	Y	N	N	31	F
KEA								Y	Y	Y	Y	2	2	2	2	2	2	2	1	Y		Y	Y			Y	Y	Y	Y	Y		Y										1	U	1	Y	N	N	66	F
KEA					Y			Y			Y		2	2	2	2			2	Y						Y	Y	Y	Y	Y							Y					1	2	1	N		N	23	F
KEA					Y			Y	Y	Y	Y	1	1	2	2	2	2	1	1						Y	Y					Y						Y					2	2	1	N		N	24	M
KEA					Y			Y					1	2	1	2	2	1	2						Y	Y	Y	Y	Y	Y				Y								1	2	1	Y	N	N	27	M
KEA								Y			Y	2	2	2	2	2	1	1	2			Y	Y			Y	Y	Y	Y	Y					Y	?						1	U	0	Y		N	67	M
KEA					Y			Y	Y	Y	Y	1	2	2	2	1	1	0	1						Y	Y	Y	Y	Y	Y		Y										1	1	1	Y	N	N	23	F
KEA				Y	Y	Y		Y	Y	Y	Y								2			Y				U																2	2	0	Y	N	N	43	M
KEA		Y						Y	Y	Y	Y	1	1	2	1	2	2	1	2						Y	U																U	4	1	N		N	55	M
KEA	Y				Y			Y		Y									1	Y			Y			Y	Y	Y	Y	Y				Y	Y	HONAUNAU						4	1	150	Y	Y	N	37	M
KEA								Y		Y	Y	1	2	2	2	2	1	1	1				Y	Y		Y	Y	Y	Y	Y												1	1	1	Y	N	N	24	M
KEA								Y		Y	Y	1	2	2	2	2	2	2	1						Y	U																1	1	1	Y	N	N	24	F
KEA								Y			Y		2	2	2	2	2		1	Y		Y	Y			U																U	3	1	Y	N	N	70	F
KEA								Y				1	1	2	2	1	0	1	2						Y	N																4	2	1	Y	N	N	67	M
KEA								Y			Y	1	2	2	2	2	2	1	1						Y	U																2	U	1	N		N	26	F
KEA								Y		Y									2			Y	Y			U																2	U	1	Y		N	52	F
KEA								Y	Y	Y									2						Y	U																1	1	1	Y	N	N	25	M
KEA								Y		Y									2						Y	U																2	3	1	Y	N	N	60	F
KEA								Y					2	2	2	2		2	2			Y	Y	Y		U																2	U	1	Y	N	N	23	F
KEA				Y		Y		Y	Y	Y	Y								1	Y		Y	Y			U																2	2	1	N		N	21	F
KEA						Y				Y									1						Y	U																1	2	1	Y	Y	N	21	M
KEA								Y		Y		1	2	2	2	2	1	1	1	Y			Y			U																2	U	0	Y	N	N	34	F
KEA								Y	Y	Y	Y	0	1	2	1	2	0	2	1	Y		Y				Y	Y	Y	Y	Y												2	3	1	Y	N	N	23	M
KEA								Y	Y	Y	Y	0	1	1	1	1	1	1	1						Y	U																1	1	2	N		N	22	M
KEA								Y	Y	Y	Y	1	2	1	2	2	1	1	2	Y		Y	Y			Y					Y			Y								1	2	2	Y	Y	N	64	M
KEA								Y		Y									2						Y	Y	Y	Y										Y				2	2	1	Y	N	N	52	F
KEA								Y		Y	Y	0	2	2	2	2	2	1	2	Y		Y	Y			U																1	2	1	Y	N	N	23	F
KEA								Y			Y	0	1	1	1	1	0	0	1			Y				U																3	3	1	Y	N	N	51	M
KEA				Y		Y		Y	Y	Y	Y	0	1	2	2	2	2	0	2	Y			Y			U																2	3	1	N		N	27	F
KEA						Y			Y	Y	Y	2	2	2	2	2	2		1				Y			U																2	U	1	Y	N	N	32	F
KEA								Y			Y	0	1	2	2	2	2	1	2	Y						U																3	3	1	N		N	31	M
KEA								Y				0	1	1	2	1	1	2	2	Y		Y	Y			U																1	U	2	N		N	38	M
KEA						Y		Y	Y	Y	Y	1	1	2	2	2	0	1	2						Y	Y	Y	Y	Y	Y										Y		2	2	1	N		N	31	F
KEA						Y		Y	Y										2						Y	U																3	3	1	Y	N	N	32	M
KEA					Y			Y		Y	Y	1	2	2	2	2	2	2	2	Y		Y	Y			U																1	2	1	Y	N	N	55	F
KEA				Y				Y		Y	Y	0	1	2	1	2	2	1	1	Y		Y	Y			U																1	2	1	N		N	30	M
KEA					Y			Y			Y		2	2	2	2			2	Y		Y				Y	Y	Y	Y	Y				Y								1	3	1	Y	N	N	61	F
KEA					Y	Y		Y	Y	Y	Y	1	2	2	2	2	2	1	2	Y		Y	Y			U																2	U	1	Y	N	N	22	F
KEA						Y		Y	Y	Y	Y	1	1	2	2	2	2	1	2	Y		Y				N																	1	1	Y	N	N	55	F
KEA						Y				Y									2	Y		Y	Y			U																1	1	1	Y	N	N	30	F
KEA								Y	Y	Y	Y	1	1	2	2	2	1	1	1	Y			Y			U																1	2	1	Y	N	N	61	F
KEA				Y				Y	Y	Y	Y	1	2	2	2	2	2	2	2	Y						Y	Y	Y	Y											Y		2	2	1	Y	N	N	25	M
KEA									Y		Y	2	2	2	2	2	2	2	2	Y		Y				Y	Y	Y	Y	Y												1	3	2	Y	Y	N	73	F
KEA								Y											1			Y	Y			U																2	2	1	N		N	30	F
KEA				Y		Y			Y	Y	Y	1	1	2	2	2	1	2	2	Y			Y	Y		U																4	4	1	Y	N	N	23	F
KEA				Y		Y			Y	Y	Y	2	2	2	2	2	2	1	2						Y	U																3	3	1	Y	N	N	22	M
KEA								Y	Y	Y									2						Y	U																U	U	1	Y	N	N	60	F
KEA					Y			Y		Y	Y	1	1	2	2	2	1	0	2						Y	U																U	U	1	Y	N	N	28	M
KEA				Y				Y	Y	Y	Y	1	2	2	2	2	0	1	2	Y						U																2	1	1	N		N	21	F
KEA				Y				Y	Y	Y	Y	0	1	2	2	2	1	0	2	Y						U																2	1	1	N		N	22	F
KEA			Y			Y		Y	Y	Y									2						Y	U																2	2	1	Y	N	N	32	M
KEA								Y			Y	0	1	1	2	2	2	1	1	Y	Y		Y			U																2	2	1	Y	N	N	26	F
KEA								Y	Y	Y	Y	1	2	1	1	1	1	1	1						Y	U																1	2	1	N		N	29	F
KEA								Y	Y			0	1	1	2	1	0	1	1	Y						U																1	3	1	Y	N	N	57	F
KEA								Y	Y	Y	Y	2	2	2	2	2	1		1						Y	Y	Y	Y	Y	Y												1	3	4	N			34	F
KEA						Y		Y	Y	Y	Y	2	0	2	2	2	1	1	1						Y	Y	Y	Y												Y	UNSURE OF SPECIFIC SITES. RANDOM READINGS	U	2	4	N		N	38	M
KEA						Y		Y	Y	Y	Y	0	2	2	2	2	2	0	2						Y	Y	Y		Y	Y					Y					Y		U	3	1	Y	N	N	21	F
KEA						Y		Y	Y	Y	Y	1	1	1	1	1	1	1	2						Y	U																2	U	1	Y	N	N	28	M
KEA				Y				Y	Y	Y	Y	2	2	2	2	2	2	2	2	Y		Y	Y			U																2	U	1	Y	N	N	26	F
KEA								Y	Y		Y	1	1	1	2	2	1	1	2						Y	U																2	3	1	N		N	23	M
KEA						Y		Y	Y		Y	1	2	2	2	2	2	1	1						Y	U																2	U	1	N			24	F
KEA				Y		Y			Y	Y	Y	0	1	2	2	2	2	1	1	Y		Y				U																2	2	0	Y	Y	U	20	M
KEA						Y			Y		Y	1	1	1	2	2	1	1	1	Y		Y	Y			U																1	2	1	Y
KEA									Y										2	Y			Y			U																1	1	1	Y	N	U	21	F
KEA					Y			Y		Y									2						Y	U																3	U	1	Y	N	N	47	F
KEA				Y	Y	Y		Y	Y	Y	Y	2	2	2	2	2	0	1	2				Y	Y		Y	Y	Y						Y								2	2	1	Y	N	N	42	F
KEA										Y									1						Y	U																1	1	1	Y	N	N	61	F
KEA										Y									2						Y	U																1	1	1	Y	N	N	62	M
KEA								Y	Y	Y	Y	1	1	1	2	1	1	2	1						Y	U																2	2	1	Y	N	N	22	M
KEA								Y	Y										1	Y		Y	Y			U																2	2	1	Y	N	N	17	F
KEA					Y			Y		Y									2						Y	U																2	2	1	N		N	29	F
KEA					Y			Y			Y	1	1	2	2	2	2	1	2	Y	Y		Y			U																1	2	1	N		N	28	M
KEA					Y			Y			Y	1	1	1	2	2	1	1	1	Y		Y	Y			U																2	2	1	Y	N	N	29	M
KEA					Y			Y		Y	Y	2	2	2	2	2	2	2	1						Y	U																1	1	1	Y	N	N	29	M
KEA					Y			Y											1						Y	Y		Y					Y									1	1	1	Y	N	N	28	F
KEA								Y				1	1	1	1	1	1	1	1	Y		Y				U																1	2	1	Y	N	N	30	M
KEA								Y			Y	0	1	2	2	2	1	0	1			Y				U																2	2	1	N
KEA			Y					Y			Y	1	1	2	2	2	1	1	1						Y	U																2	2	1	N
KEA								Y	Y		Y	1	2	2	2	2	2	1	2						Y	U																2	U	1	Y	N	N	58	M
KEA				Y				Y	Y	Y	Y	1	2	1	2			2	1	Y			Y			Y	Y	Y	Y	Y		Y			Y	NA						1	2	8	Y
KEA								Y	Y	Y	Y			2	2	2		2	1	Y						Y	Y		Y	Y		Y										1	3	1	Y	N	N	57	F
KEA			Y		Y	Y		Y	Y		Y		2	2	2	2			1	Y			Y			Y	Y	Y	Y	Y			Y	Y	Y	NA	Y					3	2	1	Y	N	N	51	M
KEA					Y			Y		Y	Y	0	1	2	1	2	0	0	2						Y	Y	Y	Y	Y	Y				Y								2	U	1	Y	N	N	57	F
KEA								Y	Y	Y	Y	1	2	2	2	2	1	2	1			Y				Y	Y	Y	Y	Y					Y	2 step(Honaunau)						1	1	1	Y	N	N	55	F
KEA						Y		Y	Y	Y	Y	1	1	2	2	2	2	1	1	Y		Y				Y	Y	Y		Y					Y	2 step(Honaunau)						2	2	1	N		N	18	F
KEA								Y			Y	1	2	2	2	2	2	2	3			Y	Y			Y					Y			Y								1	1	1	Y	N	N	31	M
KEA								Y		Y	Y	1	1	1	1	1	1	0	1	Y	Y	Y	Y			U																1	1	1	Y	N	N	36	F
